# Supplementary material for: Effects of Elevated Temperature on Pisum sativum Nodule Development: I—Detailed Characteristic of Unusual Apical Senescence
Source: Int J Mol Sci. 2023 Dec 5;24(24):17144. doi: 10.3390/ijms242417144 (PMC10742560; doi:10.3390/ijms242417144)
Supplement: Supplementary file 1 [file ijms-24-17144-s001.zip]

Archive with 2 entries (2 files):
- Serova_et_al_2023_supplementary_data.pdf
- Table_S2.xlsx
