# Supplementary material for: Effects of Elevated Temperature on Pisum sativum Nodule Development: I—Detailed Characteristic of Unusual Apical Senescence
Source: Int J Mol Sci. 2023 Dec 5;24(24):17144. doi: 10.3390/ijms242417144 (PMC10742560; doi:10.3390/ijms242417144)
Supplement: Supplementary file 1 [file ijms-24-17144-s001.zip › Table_S2.xlsx]

## Sheet: Sheet 1
Table S2. Differentially expressed genes during exposure to elevated temperature.
Genes are sorted in descending order by mean 28 °C fold change value (expression fold change in heat-stressed nodules between the maximum and minimum values, averaged over three replications for each time point).
Gene annotation provided with reference genome is given. Clusters correspond to those shown in Figure 6.
rowname	gene	annotation	blastx hit	cluster	28 °C expression pattern	mean 28 °C fold change
1	Psat0s3281g0040	Calcineurin-like phosphoesterase	XP_003605731.2 probable inactive purple acid phosphatase 27 [Medicago truncatula] AES87928.2 inactive purple acid phosphatase-like protein [Medicago truncatula]	3	rising	24.9991
2	Psat3g042040	Late nodulin protein	AFK38599.1 unknown [Medicago truncatula]	2	falling	16.234
3	Psat7g060760	Amino acid permease	XP_003630017.1 cationic amino acid transporter 1 isoform X1 [Medicago truncatula] AET04493.1 cationic amino acid transporter-like protein [Medicago truncatula]	2	falling	15.2556
4	Psat6g226800	S1/P1 Nuclease	XP_003592645.1 endonuclease 2 [Medicago truncatula] AES62896.1 S1/P1 nuclease family protein [Medicago truncatula] AFK46202.1 unknown [Medicago truncatula]	3	rising	12.9106
5	Psat3g088760	Unknown gene	AFK35214.1 unknown [Medicago truncatula]	3	rising	12.2313
6	Psat1g213200	Cysteine-rich secretory protein family	PNX60780.1 pathogenesis-related protein 2 [Trifolium pratense]	5	rising	12.2241
7	Psat6g081400	Eukaryotic-type carbonic anhydrase	XP_013467985.1 alpha carbonic anhydrase 1, chloroplastic [Medicago truncatula] KEH42022.1 eukaryotic-type carbonic anhydrase [Medicago truncatula]	1	falling	12.1908
8	Psat4g108560	Pectinacetylesterase	XP_003628996.1 pectin acetylesterase 8 [Medicago truncatula] AET03472.1 pectinacetylesterase family protein [Medicago truncatula]	2	falling	11.8806
9	Psat5g056760	Unknown gene	no hit	2	falling	11.2812
10	Psat6g125800	Xylanase inhibitor C-terminal	GAU40769.1 hypothetical protein TSUD_26490 [Trifolium subterraneum]	3	rising	11.2746
11	Psat1g179080	Eukaryotic aspartyl protease	XP_004486175.1 PREDICTED: aspartic proteinase A1 [Cicer arietinum] AIA58652.1 aspartic proteinase [Cicer arietinum]	3	rising	11.2239
12	Psat0s1183g0200	Nicotianamine synthase protein	XP_003591220.1 nicotianamine synthase [Medicago truncatula] AES61471.1 nicotianamine synthase-like protein [Medicago truncatula]	2	falling	10.862
13	Psat0s3382g0040	Enoyl-(Acyl carrier protein) reductase	XP_013460703.2 tropinone reductase homolog At5g06060 [Medicago truncatula]	2	falling	10.5669
14	Psat7g263240	DnaJ domain	ADL32213.1 DnaJ (chloroplast) [Pisum sativum] ADL32215.1 DnaJ (chloroplast) [Pisum sativum]	3	rising	10.4888
15	Psat5g199160	Expansin signature	XP_013459280.1 expansin-A15 [Medicago truncatula] KEH33311.1 expansin A10 [Medicago truncatula]	4	falling	9.39626
16	Psat0s240g0080	Unknown gene	GAU18181.1 hypothetical protein TSUD_248820 [Trifolium subterraneum]	2	falling	8.18079
17	Psat1g222440	Protein of unknown function (DUF679)	GAU24406.1 hypothetical protein TSUD_391150 [Trifolium subterraneum]	3	rising	7.94606
18	Psat4g205720	Gamma-thionin family	XP_004510254.1 PREDICTED: defensin-like protein 19 [Cicer arietinum]	1	falling	7.87598
19	Psat0s2403g0160	Plastocyanin-like domain	XP_003610310.1 early nodulin-16 [Medicago truncatula] AES92507.1 early nodulin-like protein [Medicago truncatula]	2	falling	7.55898
20	Psat7g111360	Serine carboxypeptidase	XP_013457097.1 serine carboxypeptidase-like 31 [Medicago truncatula] KEH31128.1 serine carboxypeptidase-like protein [Medicago truncatula]	1	falling	7.44843
21	Psat1g028360	Late nodulin protein	AES78654.1 Nodule Cysteine-Rich (NCR) secreted peptide [Medicago truncatula]	2	falling	7.05329
22	Psat1g122360	Unknown gene	XP_004504612.1 PREDICTED: sodium/hydrogen exchanger 8 isoform X1 [Cicer arietinum]	2	falling	6.92315
23	Psat1g001040	2OG-Fe(II) oxygenase superfamily	Q9SQ80.1 RecName: Full=Gibberellin 2-beta-dioxygenase 1; AltName: Full=GA 2-oxidase 1; AltName: Full=Gibberellin 2-beta-hydroxylase 1; AltName: Full=Gibberellin 2-oxidase 1; AltName: Full=Protein SLENDER AAF13735.1 gibberellin 2 beta-hydroxylase [Pisum sativum]	3	rising	6.89745
24	Psat7g184920	Probable lipid transfer	GAU31692.1 hypothetical protein TSUD_63260 [Trifolium subterraneum]	2	falling	6.86854
25	Psat4g032400	Copper amine oxidase + enzyme domain	BAA77206.1 copper amine oxidase [Pisum sativum] BAH28262.1 diamine oxidase [Pisum sativum]	2	falling	6.85275
26	Psat1g161880	Glycosyl hydrolases family 17	Q03467.1 RecName: Full=Glucan endo-1,3-beta-glucosidase; AltName: Full=(1->3)-beta-glucan endohydrolase; Short=(1->3)-beta-glucanase; AltName: Full=Beta-1,3-endoglucanase; Flags: Precursor AAA33648.1 beta-1,3-glucanase [Pisum sativum]	5	rising	6.81494
27	Psat0s207g0160	Unknown gene	GAU18176.1 hypothetical protein TSUD_248770 [Trifolium subterraneum]	1	falling	6.79979
28	Psat6g177920	Transmembrane amino acid transporter protein	XP_003591788.2 lysine histidine transporter-like 6 [Medicago truncatula] AES62039.2 transmembrane amino acid transporter family protein [Medicago truncatula]	2	falling	6.7985
29	Psat6g018800	Peptidase C13 family	P49044.1 RecName: Full=Vacuolar-processing enzyme; Short=VPE; AltName: Full=Proteinase B; Flags: Precursor CAA84383.1 cysteine proteinase [Vicia sativa]	3	rising	6.76577
30	Psat5g161760	POT family	XP_004500227.1 PREDICTED: protein NRT1/ PTR FAMILY 8.2-like [Cicer arietinum]	3	rising	6.65365
31	Psat1g017680	Sec20	XP_004488191.1 PREDICTED: novel plant SNARE 13-like [Cicer arietinum]	2	falling	6.35341
32	Psat6g177080	RRM in Demeter	XP_004496178.2 PREDICTED: transcriptional activator DEMETER-like [Cicer arietinum]	1	falling	6.26745
33	Psat1g028480	Late nodulin protein	no hit	2	falling	6.14935
34	Psat6g244040	O-methyltransferase	XP_003605744.1 (R,S)-reticuline 7-O-methyltransferase [Medicago truncatula] XP_013442847.2 (R,S)-reticuline 7-O-methyltransferase [Medicago truncatula] AES87941.1 caffeic acid O-methyltransferase [Medicago truncatula] AFK48346.1 unknown [Medicago truncatula]	2	falling	6.04808
35	Psat1g028400	Late nodulin protein	ABS31371.1 nodule-specific cysteine-rich peptide 12 [Medicago truncatula] AES62012.1 Nodule Cysteine-Rich (NCR) secreted peptide [Medicago truncatula] AFK34611.1 unknown [Medicago truncatula]	2	falling	6.01402
36	Psat7g002960	Methyltransferase domain	XP_003631124.2 phosphoethanolamine N-methyltransferase [Medicago truncatula] AET05600.2 phosphoethanolamine N-methyltransferase [Medicago truncatula]	no group	falling	5.88755
37	Psat0s713g0080	Late nodulin protein	KEH21520.1 late nodulin [Medicago truncatula]	2	falling	5.79676
38	Psat5g057240	Gamma-thionin family	XP_020213715.1 defensin Ec-AMP-D2-like [Cajanus cajan] KYP69491.1 Defensin-like protein 6 [Cajanus cajan]	2	falling	5.77659
39	Psat0s2086g0040	Late nodulin protein	KEH42636.1 Nodule Cysteine-Rich (NCR) secreted peptide [Medicago truncatula]	2	falling	5.69109
40	Psat2g028960	Unknown gene	CAA86733.1 glycine-rich protein [Vicia faba]	2	falling	5.2478
41	Psat1g018080	Late nodulin protein	KEH37739.1 Nodule Cysteine-Rich (NCR) secreted peptide [Medicago truncatula]	2	falling	5.17998
42	Psat3g088040	GRF zinc finger	XP_003624653.1 uncharacterized protein At4g04775 [Medicago truncatula] ABD28428.1 Zinc finger, GRF-type [Medicago truncatula] AES80871.1 GRF zinc finger protein [Medicago truncatula] AFK36564.1 unknown [Medicago truncatula]	2	falling	5.17067
43	Psat7g097120	VIT family	ATQ39281.1 SEN1 [Pisum sativum]	1	falling	5.08965
44	Psat4g207880	Unknown gene	KEH18052.1 Defensin-like protein [Medicago truncatula]	2	falling	5.07593
45	Psat0s3945g0040	Late nodulin protein	ABD32206.2 Late nodulin [Medicago truncatula] ABN08924.1 Late nodulin [Medicago truncatula]	2	falling	5.01161
46	Psat0s1490g0080	Zinc knuckle	PNX56270.1 putative TIR-NBS-LRR resistance protein, partial [Trifolium pratense]	4	falling	4.99843
47	Psat1g152520	Non-haem dioxygenase in morphine synthesis N-terminal	XP_013463298.1 protein SRG1 [Medicago truncatula] KEH37309.1 2OG-Fe(II) oxygenase family oxidoreductase [Medicago truncatula]	3	rising	4.96013
48	Psat1g017040	Late nodulin protein	no hit	2	falling	4.87974
49	Psat2g187880	NADH:flavin oxidoreductase / NADH oxidase family	GAU18949.1 hypothetical protein TSUD_229400 [Trifolium subterraneum]	1	falling	4.86809
50	Psat5g169480	Proline rich extensin signature	no hit	4	falling	4.8609
51	Psat5g086400	Response regulator receiver domain	XP_003602071.2 two-component response regulator ARR17 [Medicago truncatula] ACJ86005.1 unknown [Medicago truncatula] AFK34976.1 unknown [Medicago truncatula] AES72322.2 two-component response regulator ARR3-like protein [Medicago truncatula]	2	falling	4.83073
52	Psat2g028680	Unknown gene	XP_013453709.1 uncharacterized protein LOC25494601 isoform X2 [Medicago truncatula] KEH27740.1 Nodule-specific Glycine Rich Peptide [Medicago truncatula]	2	falling	4.76435
53	Psat5g224000	EamA-like transporter family	XP_024634288.1 WAT1-related protein At5g07050-like isoform X1 [Medicago truncatula]	no group	falling	4.74685
54	Psat5g089000	Sulfate permease family	XP_003602001.1 early nodulin-70 isoform X1 [Medicago truncatula] AES72252.1 sulfate/bicarbonate/oxalate exchanger and transporter sat-1 [Medicago truncatula]	2	falling	4.73135
55	Psat4g004120	Aspartic acid proteinase inhibitor	XP_003610558.1 cysteine proteinase inhibitor 5 [Medicago truncatula] AES92755.1 phloem filament protein PP1 [Medicago truncatula]	3	rising	4.65626
56	Psat1g095040	Glycosyl hydrolases family 28	XP_013451564.1 probable polygalacturonase At3g15720 isoform X1 [Medicago truncatula] KEH25592.1 polygalacturonase [Medicago truncatula]	2	falling	4.62842
57	Psat3g084200	CRAL/TRIO domain	XP_003624791.1 phosphatidylinositol transfer protein 3 [Medicago truncatula] AES81009.1 Sec14p-like phosphatidylinositol transfer family protein [Medicago truncatula]	1	falling	4.61943
58	Psat6g162080	Universal stress protein family	XP_003591417.1 universal stress protein PHOS32 [Medicago truncatula] AES61668.1 universal stress family protein [Medicago truncatula]	3	rising	4.52147
59	Psat6g092680	Plant phosphoribosyltransferase C-terminal	XP_013442123.1 FT-interacting protein 1 [Medicago truncatula] XP_024630115.1 FT-interacting protein 1 [Medicago truncatula] XP_024630116.1 FT-interacting protein 1 [Medicago truncatula] KEH16148.1 C2 calcium/lipid-binding and GRAM domain protein [Medicago truncatula]	1	falling	4.39072
60	Psat4g211840	Ferric reductase NAD binding domain	AAK95654.2 ferric-chelate reductase [Pisum sativum] AAU94356.1 iron reductase [Pisum sativum]	1	falling	4.38419
61	Psat4g208000	Gamma-thionin family	AET01307.1 gamma-thionin family protein [Medicago truncatula] AFK46462.1 unknown [Medicago truncatula]	2	falling	4.15778
62	Psat7g247400	TPR repeat profile.	XP_004506795.1 PREDICTED: ethylene-overproduction protein 1-like [Cicer arietinum]	3	rising	4.0809
63	Psat4g220200	SAM dependent carboxyl methyltransferase	AAO27257.1 putative S-adenosyl-L-methionine:salicylic acid carboxyl methyltransferase [Pisum sativum]	no group	rising	4.04147
64	Psat3g030160	TB2/DP1 + HVA22 family	XP_004494238.1 PREDICTED: HVA22-like protein j isoform X2 [Cicer arietinum]	3	rising	4.03478
65	Psat0ss8367g0320	Phosphoribosyl transferase domain	XP_004511667.1 PREDICTED: adenine phosphoribosyltransferase 4-like [Cicer arietinum]	1	falling	3.9769
66	Psat1g203600	Unknown gene	PNY02441.1 hypothetical protein L195_g025749 [Trifolium pratense]	1	falling	3.93759
67	Psat3g087480	Protein of unknown function (DUF1637)	PNX99029.1 2-aminoethanethiol dioxygenase-like protein [Trifolium pratense]	3	rising	3.92563
68	Psat3g064960	Unknown gene	pir||JQ1181 outer envelope membrane 14K protein, chloroplast - garden pea	3	rising	3.85152
69	Psat2g025960	2OG-Fe(II) oxygenase superfamily	AOD74919.1 1-aminocyclopropane-1-carboxylate oxidase 3 [Pisum sativum]	3	rising	3.84919
70	Psat1g173760	Ribosome associated membrane protein RAMP4	XP_004486333.1 PREDICTED: stress-associated endoplasmic reticulum protein 2-like [Cicer arietinum]	1	falling	3.75662
71	Psat7g245080	Rhodanese-like domain	GAU13987.1 hypothetical protein TSUD_263140 [Trifolium subterraneum]	no group	falling	3.68486
72	Psat5g233280	Integral membrane protein DUF92	XP_004488991.1 PREDICTED: uncharacterized protein LOC101511922 [Cicer arietinum]	3	rising	3.6823
73	Psat0s207g0040	Unknown gene	CAA86733.1 glycine-rich protein [Vicia faba]	4	falling	3.66861
74	Psat5g106000	Hydrophobic seed protein	CAA75594.1 MtN4, partial [Medicago truncatula]	2	falling	3.65995
75	Psat1g004080	Late nodulin protein	no hit	2	falling	3.64664
76	Psat5g223920	Alpha/beta hydrolase fold	BAA85654.1 hsr203J homolog [Pisum sativum]	3	rising	3.55736
77	Psat5g079600	Sugar efflux transporter for intercellular exchange	PNX74352.1 bidirectional sugar transporter sweet3-like protein [Trifolium pratense]	2	falling	3.49982
78	Psat6g143360	Protein kinase domain	PNY11709.1 phosphoenolpyruvate carboxylase kinase 1-like protein [Trifolium pratense]	4	falling	3.48782
79	Psat4g075040	Major Facilitator Superfamily	XP_004508955.1 PREDICTED: putative glycerol-3-phosphate transporter 4 [Cicer arietinum]	4	falling	3.47141
80	Psat5g150280	Unknown gene	XP_024640753.1 uncharacterized protein LOC112422173 [Medicago truncatula]	2	falling	3.42004
81	Psat3g105000	Glycosyltransferase family 28 N-terminal domain	XP_003624116.2 sterol 3-beta-glucosyltransferase UGT80A2 isoform X1 [Medicago truncatula] AES80334.2 UDP-glucose:sterol glucosyltransferase [Medicago truncatula]	1	falling	3.40663
82	Psat6g173720	Plant globin signature	P93848.1 RecName: Full=Leghemoglobin 29; AltName: Full=VfLb29 CAA90871.1 leghemoglobin 29 [Vicia faba]	2	falling	3.37037
83	Psat4g165560	Unknown gene	XP_003627446.1 uncharacterized protein LOC11446284 [Medicago truncatula] ACJ85936.1 unknown [Medicago truncatula] AET01922.1 hypothetical protein MTR_8g023100 [Medicago truncatula] AFK45628.1 unknown [Medicago truncatula]	no group	rising	3.33991
84	Psat7g023360	Hsp70 protein	XP_013447247.1 luminal-binding protein [Medicago truncatula] KEH21274.1 heat shock 70 kDa protein [Medicago truncatula]	no group	falling	3.33094
85	Psat0s241g0120	Plant globin signature	PNY06089.1 leghemoglobin [Trifolium pratense]	2	falling	3.2751
86	Psat5g256720	A20-like zinc finger	XP_004487507.1 PREDICTED: zinc finger A20 and AN1 domain-containing stress-associated protein 3 [Cicer arietinum]	3	rising	3.24207
87	Psat1g012360	Nodule-specific GRP repeat	AAM18954.1 nodule-specific glycine-rich protein 3 [Medicago truncatula]	1	falling	3.23279
88	Psat6g157760	Haloacid dehalogenase-like hydrolase	XP_013469126.1 uncharacterized protein C24B11.05 isoform X1 [Medicago truncatula] AFK42861.1 unknown [Medicago truncatula] KEH43164.1 haloacid dehalogenase-like hydrolase [Medicago truncatula]	4	falling	3.19516
89	Psat3g007040	Barwin family	PNY04568.1 chitinase/Hevein/PR-4/Wheatwin2 [Trifolium pratense] PNY04686.1 chitinase/Hevein/PR-4/Wheatwin2 [Trifolium pratense]	no group	rising	3.18063
90	Psat7g179640	Glycosyl hydrolases family 17	NP_001266064.1 glucan endo-1,3-beta-glucosidase-like precursor [Cicer arietinum] CAA10167.1 glucan endo-1,3-beta-d-glucosidase [Cicer arietinum]	no group	rising	3.18055
91	Psat4g061200	Cytochrome P450	XP_013457720.2 cytochrome P450 71A25 [Medicago truncatula]	no group	rising	3.10208
92	Psat3g015680	Papain family cysteine protease	XP_003626103.2 cathepsin B-like protease 2 [Medicago truncatula] ACJ84734.1 unknown [Medicago truncatula] AFK40806.1 unknown [Medicago truncatula] AES82321.2 cathepsin B-like cysteine protease [Medicago truncatula]	3	rising	3.08207
93	Psat4g103800	WD40/YVTN repeat-like-containing domain	XP_013446325.1 uncharacterized protein LOC25501589 [Medicago truncatula] KEH20352.1 transducin/WD40 repeat protein [Medicago truncatula]	1	falling	3.04647
94	Psat4g094640	Unknown gene	KEH20423.1 chaperone DnaJ-domain protein, putative [Medicago truncatula]	4	falling	3.01492
95	Psat2g126640	Emp24/gp25L/p24 family/GOLD	XP_003613895.1 transmembrane emp24 domain-containing protein p24delta9 isoform X1 [Medicago truncatula] AES96853.1 emp24/gp25L/p24 family protein [Medicago truncatula]	2	falling	3.00962
96	Psat2g054000	UDP-glucoronosyl and UDP-glucosyl transferase	XP_003615826.1 UDP-glycosyltransferase 87A1 [Medicago truncatula] AES98784.1 UDP-glucosyltransferase family protein [Medicago truncatula]	3	rising	2.99727
97	Psat5g082560	Sugar efflux transporter for intercellular exchange	AQY72401.1 bidirectional sugar transporter 1-like protein [Pisum sativum]	no group	rising	2.9661
98	Psat1g049520	Zinc finger C-x8-C-x5-C-x3-H type (and similar)	XP_004513076.1 PREDICTED: zinc finger CCCH domain-containing protein 20 [Cicer arietinum]	3	rising	2.96589
99	Psat5g179280	Translation initiation factor SUI1	XP_020230569.1 protein translation factor SUI1 homolog 2-like [Cajanus cajan] XP_020230570.1 protein translation factor SUI1 homolog 2-like [Cajanus cajan] KYP52210.1 Protein translation factor SUI1 isogeny 2 [Cajanus cajan]	3	rising	2.95054
100	Psat2g170880	Protein of unknown function DUF260	GAU26107.1 hypothetical protein TSUD_225700 [Trifolium subterraneum]	2	falling	2.93684
101	Psat1g210720	Protein of unknown function + DUF538	XP_003593395.2 uncharacterized protein LOC11434829 isoform X1 [Medicago truncatula] AES63646.2 transmembrane protein, putative [Medicago truncatula]	3	rising	2.92856
102	Psat4g019440	Sucrose synthase	CAA09910.1 sucrose synthase [Pisum sativum]	1	falling	2.89985
103	Psat6g109800	Protein of unknown function + DUF599	XP_013468822.1 uncharacterized protein LOC25484523 [Medicago truncatula] KEH42859.1 plant/F12B17-70 protein [Medicago truncatula]	5	rising	2.88293
104	Psat1g147680	SCP-2 sterol transfer family	GAU39911.1 hypothetical protein TSUD_05030 [Trifolium subterraneum]	3	rising	2.86448
105	Psat2g028920	Unknown gene	GAU24190.1 hypothetical protein TSUD_23270 [Trifolium subterraneum]	1	falling	2.82508
106	Psat0s772g0080	NADH:flavin oxidoreductase / NADH oxidase family	GAU18881.1 hypothetical protein TSUD_228710 [Trifolium subterraneum]	5	rising	2.7958
107	Psat5g018360	Early nodulin 93 ENOD93 protein	CAB65283.1 Enod93 protein [Medicago sativa subsp. x varia]	no group	rising	2.78323
108	Psat4g050160	Unknown gene	PNY06017.1 hypothetical protein L195_g002479 [Trifolium pratense]	3	rising	2.77295
109	Psat7g171480	Unknown gene	XP_003607398.1 uncharacterized protein LOC11445468 isoform X2 [Medicago truncatula] AES89595.1 hypothetical protein MTR_4g077590 [Medicago truncatula]	1	falling	2.76157
110	Psat6g015280	Asparaginase	XP_003589126.1 probable isoaspartyl peptidase/L-asparaginase 2 [Medicago truncatula] ABD32614.1 Peptidase T2, asparaginase 2 [Medicago truncatula] AES59377.1 isoaspartyl peptidase/L-asparaginase [Medicago truncatula]	3	rising	2.74595
111	Psat5g004800	Dehydrin	CAA78515.1 dehydrin-cognate [Pisum sativum]	no group	rising	2.71865
112	Psat1g152160	DREPP plasma membrane polypeptide	XP_013463310.1 plasma membrane-associated cation-binding protein 1 [Medicago truncatula] ACJ84038.1 unknown [Medicago truncatula] AFK38466.1 unknown [Medicago truncatula] KEH37321.1 DREPP plasma membrane protein [Medicago truncatula]	3	rising	2.69274
113	Psat0s2166g0120	Protein of unknown function DUF260	PNY17635.1 LOB domain-containing protein [Trifolium pratense]	4	falling	2.67119
114	Psat5g095200	Microsomal signal peptidase 12 kDa subunit (SPC12)	AFK47568.1 unknown [Lotus japonicus]	1	falling	2.6572
115	Psat7g251240	Unknown gene	KHN47813.1 hypothetical protein glysoja_029231 [Glycine soja] KRH44365.1 hypothetical protein GLYMA_08G206200 [Glycine max] KRH44366.1 hypothetical protein GLYMA_08G206200 [Glycine max]	5	rising	2.64088
116	Psat4g090120	Cysteine-rich secretory protein family	PNX71358.1 STS14 protein-like [Trifolium pratense]	3	rising	2.63383
117	Psat3g108000	Unknown gene	PNY16205.1 hypothetical protein L195_g012919 [Trifolium pratense]	5	rising	2.62244
118	Psat7g087960	Cytochrome P450	XP_024638543.1 isoflavone 2'-hydroxylase-like [Medicago truncatula]	no group	falling	2.61378
119	Psat6g034320	Signal peptide peptidase	XP_004498534.1 PREDICTED: signal peptide peptidase-like [Cicer arietinum]	1	falling	2.6134
120	Psat0s5923g0040	Glycosyl hydrolases family 18	AGX84978.1 class V chitinase a protein [Medicago truncatula]	no group	falling	2.61139
121	Psat5g108440	Sugar efflux transporter for intercellular exchange	XP_003601464.1 bidirectional sugar transporter SWEET4 [Medicago truncatula] AES71715.1 bidirectional sugar transporter [Medicago truncatula]	1	falling	2.60327
122	Psat4g001560	Beta-tubulin signature	XP_003631111.1 tubulin beta chain [Medicago truncatula] AET05587.1 tubulin [Medicago truncatula]	4	falling	2.57968
123	Psat7g101360	Isochorismatase family	XP_003608392.1 nicotinamidase 1 [Medicago truncatula] ACJ85140.1 unknown [Medicago truncatula] AES90589.1 isochorismatase hydrolase family protein [Medicago truncatula]	3	rising	2.54765
124	Psat6g044080	C2 domain	PNX99826.1 putative ADP-ribosylation factor GTPase-activating protein [Trifolium pratense]	3	rising	2.53447
125	Psat1g215360	Carbonic anhydrase	XP_003593260.1 beta carbonic anhydrase 5, chloroplastic [Medicago truncatula] AES63511.1 carbonic anhydrase family protein [Medicago truncatula]	2	falling	2.5156
126	Psat5g118200	Unknown gene	ABN41201.1 phloem specific protein, partial [Pisum sativum]	5	rising	2.50746
127	Psat7g246640	Hydrolase activity + acting on acid anhydrides + in phosphorus-containing anhydrides	WP_005424668.1 magnesium transporter [Blautia obeum] EDM88366.1 magnesium transporter [Blautia obeum ATCC 29174] CUO36507.1 Magnesium transporter mgtE [Blautia obeum] SCH20738.1 Magnesium transporter mgtE [uncultured Ruminococcus sp.]	1	falling	2.49617
128	Psat6g085320	Late embryogenesis abundant protein	GAU51787.1 hypothetical protein TSUD_415730 [Trifolium subterraneum]	1	falling	2.49554
129	Psat5g131880	Transmembrane amino acid transporter protein	XP_004500539.1 PREDICTED: probable sodium-coupled neutral amino acid transporter 6 [Cicer arietinum]	5	rising	2.47072
130	Psat3g086280	Amino acid permease	GAU23995.1 hypothetical protein TSUD_327960 [Trifolium subterraneum]	no group	rising	2.46989
131	Psat2g005160	Nucleotidyl transferase	CAA65540.1 ADP-glucose pyrophosphorylase (plastid) [Pisum sativum]	4	falling	2.44172
132	Psat4g018080	Papain family cysteine protease	CAC41636.1 early leaf senescence abundant cysteine protease [Pisum sativum]	3	rising	2.38957
133	Psat2g006440	Hsp90 protein	KCW84385.1 hypothetical protein EUGRSUZ_B01235 [Eucalyptus grandis]	no group	falling	2.38802
134	Psat5g194120	BT1 family	XP_003600052.1 probable folate-biopterin transporter 4 [Medicago truncatula] AES70303.1 folate/biopterin transporter [Medicago truncatula]	no group	falling	2.38551
135	Psat2g039760	Plant globin signature	O80405.3 RecName: Full=Leghemoglobin Lb120-1 BAA31155.1 leghemoglobin [Pisum sativum]	1	falling	2.33528
136	Psat4g204000	ER lumen protein retaining receptor	XP_024628136.1 putative ER lumen protein-retaining receptor C28H8.4 [Medicago truncatula]	1	falling	2.33135
137	Psat4g143960	EamA-like transporter family	GAU18480.1 hypothetical protein TSUD_366630 [Trifolium subterraneum]	2	falling	2.30428
138	Psat0s936g0080	Unknown gene	KEH39508.1 calmodulin-binding family protein [Medicago truncatula]	1	falling	2.29957
139	Psat5g262960	Unknown gene	XP_004487434.1 PREDICTED: uncharacterized protein LOC101515047 [Cicer arietinum]	1	falling	2.29461
140	Psat0s241g0080	Plant globin signature	PNY06089.1 leghemoglobin [Trifolium pratense]	2	falling	2.27461
141	Psat6g085680	Late embryogenesis abundant protein	XP_004497664.1 PREDICTED: protein YLS9-like [Cicer arietinum]	3	rising	2.2743
142	Psat6g079280	Fructose-bisphosphate aldolase class-I	GAU37375.1 hypothetical protein TSUD_22490 [Trifolium subterraneum]	1	falling	2.2615
143	Psat5g071920	Response regulator receiver domain	PNY14122.1 two-component response regulator PRR95-like protein, partial [Trifolium pratense]	4	falling	2.26019
144	Psat5g113400	Protein kinase domain	XP_013461023.1 probable inactive receptor kinase At2g26730 [Medicago truncatula] KEH35057.1 LRR receptor-like kinase [Medicago truncatula]	no group	falling	2.26011
145	Psat4g155600	Major facilitator superfamily + general substrate transporter	XP_022964782.1 high affinity nitrate transporter 2.4-like [Cucurbita moschata]	4	falling	2.25199
146	Psat5g245320	Aluminium induced protein	GAU48440.1 hypothetical protein TSUD_100600 [Trifolium subterraneum]	3	rising	2.25148
147	Psat7g025920	Cellular nucleobase + nucleoside + nucleotide and nucleic acid metabolic process	AWD26844.1 RNA polymerase beta'' subunit (chloroplast) [Pisum abyssinicum]	3	rising	2.24754
148	Psat4g035200	Monogalactosyldiacylglycerol (MGDG) synthase	XP_003609458.1 monogalactosyldiacylglycerol synthase 2, chloroplastic [Medicago truncatula] AES91655.1 monogalactosyldiacylglycerol synthase [Medicago truncatula]	4	falling	2.22602
149	Psat4g005360	Peroxidase	GAU18389.1 hypothetical protein TSUD_202780 [Trifolium subterraneum]	5	rising	2.21892
150	Psat7g239160	Metallothionein	P20830.1 RecName: Full=Metallothionein-like protein 1; Short=MT-1 CAA80645.1 metallothionein-like protein [Pisum sativum]	no group	rising	2.21233
151	Psat2g188160	CRM1 C terminal	XP_003610858.2 protein EXPORTIN 1A [Medicago truncatula] AES93816.2 chromosome region maintenance protein 1/exportin [Medicago truncatula]	4	falling	2.21163
152	Psat7g067400	Major intrinsic protein	XP_003629862.1 nodulin-26 [Medicago truncatula] AAL32128.1 multifunctional aquaporin [Medicago truncatula] AET04338.1 major intrinsic protein (MIP) family transporter [Medicago truncatula]	4	falling	2.19778
153	Psat6g208600	Sugar (and other) transporter	XP_003592420.1 sugar transport protein 13 [Medicago truncatula] AES62671.1 sugar porter (SP) family MFS transporter [Medicago truncatula]	3	rising	2.19563
154	Psat4g207920	Unknown gene	KEH18052.1 Defensin-like protein [Medicago truncatula]	1	falling	2.19373
155	Psat4g221680	Gamma-thionin family	KEH18151.1 Defensin-like protein [Medicago truncatula]	1	falling	2.18867
156	Psat3g201200	Alpha-amylase C-terminal beta-sheet domain	XP_003621433.2 uncharacterized protein LOC11414836 [Medicago truncatula] XP_024626024.1 uncharacterized protein LOC11414836 [Medicago truncatula] AES77651.2 alpha amylase domain protein [Medicago truncatula]	2	falling	2.18097
157	Psat6g164600	Late embryogenesis abundant protein	GAU43746.1 hypothetical protein TSUD_36400 [Trifolium subterraneum]	1	falling	2.15284
158	Psat6g181200	Unknown gene	PNY12051.1 protein CHUP1 [Trifolium pratense]	1	falling	2.14916
159	Psat5g297640	PLAC8 family	AFK47807.1 unknown [Lotus japonicus]	no group	falling	2.14364
160	Psat5g107080	Protein tyrosine kinase	XP_003601359.2 putative receptor-like protein kinase At4g00960 [Medicago truncatula] AES71610.2 cysteine-rich receptor-kinase-like protein [Medicago truncatula]	1	falling	2.14139
161	Psat3g090960	GDA1/CD39 (nucleoside phosphatase) family	P52914.1 RecName: Full=Nucleoside-triphosphatase; Short=NTPase; AltName: Full=Nucleoside triphosphate phosphohydrolase; Short=Apyrase CAA83655.1 nucleoside triphosphatase [Pisum sativum] BAA75506.1 apyrase [Pisum sativum] BAB18900.1 apyrase [Pisum sativum] BAB18894.1 apyrase H-type [Pisum sativum] BAB18896.1 apyrase [Pisum sativum]	4	falling	2.13476
162	Psat1g024040	SPX domain	GAU45232.1 hypothetical protein TSUD_138040 [Trifolium subterraneum]	4	falling	2.1329
163	Psat1g066720	Carbohydrate phosphorylase	PPS12765.1 hypothetical protein GOBAR_AA07869 [Gossypium barbadense]	2	falling	2.11233
164	Psat4g073120	AP2 domain	PNX73448.1 ethylene-responsive transcription factor 1a-like protein [Trifolium pratense]	no group	rising	2.10734
165	Psat7g249480	Domain of unknown function (DUF588)	GAU13884.1 hypothetical protein TSUD_262110 [Trifolium subterraneum]	1	falling	2.10346
166	Psat5g112200	Ribonuclease III domain	XP_003601371.2 ribonuclease 3-like protein 3 [Medicago truncatula] AES71622.2 ribonuclease 3-like protein [Medicago truncatula]	2	falling	2.1028
167	Psat6g152120	Calreticulin family	GAU21525.1 hypothetical protein TSUD_34880 [Trifolium subterraneum]	no group	falling	2.09369
168	Psat4g102560	Unknown gene	AES96313.1 transmembrane protein, putative [Medicago truncatula]	1	falling	2.08918
169	Psat7g248440	Dirigent-like protein	XP_013454799.1 dirigent protein 20 [Medicago truncatula] KEH28830.1 disease resistance response protein [Medicago truncatula]	3	rising	2.0852
170	Psat2g039800	Plant globin signature	Q9SAZ1.3 RecName: Full=Leghemoglobin Lb120-8 BAA31156.1 leghemoglobin [Pisum sativum]	1	falling	2.07774
171	Psat0s1971g0240	Glu/Leu/Phe/Val dehydrogenase + dimerisation domain	KEH23527.1 NADP-specific glutamate dehydrogenase [Medicago truncatula]	4	falling	2.07448
172	Psat6g042240	EamA-like transporter family	XP_013466498.1 WAT1-related protein At1g44800 [Medicago truncatula] AFK47115.1 unknown [Medicago truncatula] KEH40539.1 nodulin MtN21/EamA-like transporter family protein [Medicago truncatula]	4	falling	2.03792
173	Psat6g073040	Membrane magnesium transporter	XP_013468168.1 membrane magnesium transporter [Medicago truncatula] AFK44479.1 unknown [Medicago truncatula] KEH42205.1 membrane magnesium transporter [Medicago truncatula]	1	falling	2.0348
174	Psat5g233080	Late nodulin protein	ABD32206.2 Late nodulin [Medicago truncatula] ABN08924.1 Late nodulin [Medicago truncatula]	no group	falling	2.00863
175	Psat3g136520	Zinc finger C2H2 type domain profile.	XP_024626035.1 transcriptional regulator TAC1 [Medicago truncatula]	4	falling	2.00628
176	Psat2g030680	Polyketide cyclase / dehydrase and lipid transport	GAU18138.1 hypothetical protein TSUD_248390 [Trifolium subterraneum]	2	falling	1.99706
177	Psat5g176360	Xylanase inhibitor N-terminal	XP_013459881.1 aspartyl protease family protein At5g10770 [Medicago truncatula] KEH33912.1 eukaryotic aspartyl protease family protein [Medicago truncatula]	5	rising	1.98778
178	Psat7g232600	Unknown gene	XP_003616825.1 uncharacterized protein LOC11423092 [Medicago truncatula] ABS31484.1 nodule-specific glycine-rich protein 1J [Medicago truncatula] AES99783.1 Nodule-specific Glycine Rich Peptide [Medicago truncatula]	4	falling	1.97586
179	Psat7g150760	Major Facilitator Superfamily	PNX91907.1 glycerol-3-phosphate transporter 1-like protein [Trifolium pratense] PNY15944.1 glycerol-3-phosphate transporter 1-like protein [Trifolium pratense] PNY17711.1 glycerol-3-phosphate transporter 1-like protein [Trifolium pratense]	no group	rising	1.96722
180	Psat0s4282g0040	Unknown gene	AES98913.1 transmembrane protein, putative [Medicago truncatula]	no group	falling	1.95828
181	Psat7g185960	NADPH-dependent FMN reductase	XP_013456379.1 probable NAD(P)H dehydrogenase (quinone) FQR1-like 2 [Medicago truncatula] KEH30410.1 NAD(P)H:quinone oxidoreductase, type IV protein [Medicago truncatula]	3	rising	1.94233
182	Psat6g179120	AWPM-19-like family	XP_004496216.1 PREDICTED: uncharacterized protein LOC101497725 [Cicer arietinum]	no group	falling	1.94197
183	Psat4g203760	Unknown gene	KEH18142.1 Defensin-like protein [Medicago truncatula]	1	falling	1.91092
184	Psat7g232640	Unknown gene	CAB03622.1 VfNOD-GRP4 [Vicia faba]	1	falling	1.89213
185	Psat6g125520	Unknown gene	BAT73431.1 hypothetical protein VIGAN_01091200 [Vigna angularis var. angularis]	no group	falling	1.88804
186	Psat2g039680	Establishment of localization	O80405.3 RecName: Full=Leghemoglobin Lb120-1 BAA31155.1 leghemoglobin [Pisum sativum]	2	falling	1.8764
187	Psat3g015080	Eukaryotic aspartyl protease	GAU11404.1 hypothetical protein TSUD_343950 [Trifolium subterraneum]	3	rising	1.84357
188	Psat0s207g0080	Unknown gene	XP_024637306.1 glycine-rich protein 3 [Medicago truncatula] KEH30264.1 Nodule-specific Glycine Rich Peptide [Medicago truncatula]	1	falling	1.83657
189	Psat5g162200	Radical SAM ThiC family	XP_024634968.1 phosphomethylpyrimidine synthase, chloroplastic isoform X3 [Medicago truncatula]	4	falling	1.82458
190	Psat6g202040	ATP-sulfurylase	XP_004496657.1 PREDICTED: ATP sulfurylase 1, chloroplastic [Cicer arietinum]	3	rising	1.80666
191	Psat7g173280	RNA recognition motif. (a.k.a. RRM + RBD + or RNP domain)	AAA74208.1 protein localized in the nucleoli of pea nuclei; ORF; putative [Pisum sativum]	4	falling	1.80592
192	Psat6g056920	Linker histone H1 and H5 family	CCA64077.1 Histone H1 subtype 5 [Pisum sativum subsp. elatius]	5	rising	1.80555
193	Psat3g076200	Unknown gene	XP_003625066.1 uncharacterized protein LOC11417406 [Medicago truncatula] ABD33299.1 hypothetical protein MtrDRAFT_AC158502g8v2 [Medicago truncatula] AES81284.1 hypothetical protein MTR_7g090570 [Medicago truncatula]	no group	falling	1.8027
194	Psat0s2445g0040	Auxin response factor	XP_013448901.1 auxin response factor 9 [Medicago truncatula] KEH22928.1 auxin response factor 2 [Medicago truncatula]	2	falling	1.78114
195	Psat6g028680	Aminotransferase class I and II	prf||1908424A Asp aminotransferase	4	falling	1.76106
196	Psat7g197360	Serine carboxypeptidase	CAC19488.1 putative serine carboxypeptidase, partial [Pisum sativum]	3	rising	1.75079
197	Psat2g052000	Peroxidase	GAU36229.1 hypothetical protein TSUD_214260 [Trifolium subterraneum]	3	rising	1.74566
198	Psat4g143680	Major Facilitator Superfamily	XP_013445184.1 protein ZINC INDUCED FACILITATOR-LIKE 1 [Medicago truncatula] KEH19210.1 zinc induced facilitator-like protein [Medicago truncatula]	5	rising	1.74428
199	Psat0s1478g0160	Bacterial-like globin	XP_003603592.1 two-on-two hemoglobin-3 [Medicago truncatula] AES73843.1 2-on-2 hemoglobin [Medicago truncatula]	5	rising	1.71687
200	Psat2g168880	Unknown gene	GAU26067.1 hypothetical protein TSUD_225300 [Trifolium subterraneum]	no group	rising	1.69949
201	Psat5g153000	Asparagine synthase	P19251.3 RecName: Full=Asparagine synthetase, nodule [glutamine-hydrolyzing]; AltName: Full=Glutamine-dependent asparagine synthetase CAA36429.1 unnamed protein product [Pisum sativum]	2	falling	1.68268
202	Psat5g120440	Glutamine synthetase + catalytic domain	CAJ87510.1 putative glutamine synthetase [Pisum sativum]	2	falling	1.67323
203	Psat6g116160	Lactate/malate dehydrogenase + alpha/beta C-terminal domain	XP_013468729.1 malate dehydrogenase [Medicago truncatula] KEH42766.1 cytoplasmic-like malate dehydrogenase [Medicago truncatula]	2	falling	1.67284
204	Psat1g005000	Glyceraldehyde 3-phosphate dehydrogenase + NAD binding domain	PNY09054.1 glyceraldehyde-3-phosphate dehydrogenase cytosolic-like [Trifolium pratense]	no group	falling	1.66642
205	Psat7g125720	Phospholipase C + phosphatidylinositol-specific + X domain	PNY00880.1 PI-PLC X domain-containing protein [Trifolium pratense]	no group	falling	1.66244
206	Psat0s1426g0040	Unknown gene	AES98913.1 transmembrane protein, putative [Medicago truncatula]	2	falling	1.65819
207	Psat1g044080	Redoxin	CAQ56034.1 peroxiredoxin [Pisum sativum]	5	rising	1.6473
208	Psat3g019080	SANT/Myb-like domain of DAMP1	XP_003626001.1 SWR1-complex protein 4 [Medicago truncatula] XP_024627193.1 SWR1-complex protein 4 [Medicago truncatula] AES82219.1 DNA methyltransferase 1-associated protein [Medicago truncatula]	1	falling	1.6408
209	Psat1g024760	Metalloenzyme superfamily	PNY09677.1 2,3-bisphosphoglycerate-independent phosphoglycerate mutase [Trifolium pratense]	2	falling	1.62484
210	Psat5g055640	Calreticulin family	O82709.1 RecName: Full=Calnexin homolog; Flags: Precursor CAA76741.1 calnexin [Pisum sativum]	no group	falling	1.6108
211	Psat2g022680	Piwi domain	AET00054.1 eukaryotic translation initiation factor 2c, putative [Medicago truncatula]	4	falling	1.60582
212	Psat4g172720	Molybdate transporter of MFS superfamily	AKV94667.1 molybdate transporter 2-like protein [Pisum sativum]	3	rising	1.60559
213	Psat2g113320	Matrixin	XP_003613392.1 metalloendoproteinase 5-MMP [Medicago truncatula] AES96350.1 matrix metalloproteinase [Medicago truncatula]	no group	rising	1.59358
214	Psat6g047680	Thiolase + N-terminal domain	PNY10610.1 3-ketoacyl-CoA thiolase peroxisomal-like [Trifolium pratense]	3	rising	1.57214
215	Psat6g018480	Squalene epoxidase	XP_004498941.1 PREDICTED: squalene monooxygenase-like [Cicer arietinum]	3	rising	1.54955
216	Psat0s2168g0040	NifU-like N terminal domain	PNX97867.1 iron-sulfur cluster assembly protein 1-like [Trifolium pratense]	5	rising	1.54875
217	Psat3g189000	BURP domain	AFK37334.1 unknown [Medicago truncatula]	no group	rising	1.54811
218	Psat4g136720	Hsp20/alpha crystallin family	P46254.1 RecName: Full=Heat shock 22 kDa protein, mitochondrial; Flags: Precursor CAA60120.1 heat shock protein [Pisum sativum]	no group	falling	1.54609
219	Psat4g006320	Glyoxalase/Bleomycin resistance protein/Dioxygenase superfamily	AES92644.1 lactoylglutathione lyase-like protein [Medicago truncatula]	4	falling	1.53462
220	Psat5g238360	Phosphoenolpyruvate carboxylase	P51062.1 RecName: Full=Phosphoenolpyruvate carboxylase; Short=PEPC; Short=PEPCase BAA10902.1 phosphoenolpyruvate carboxylase [Pisum sativum]	2	falling	1.52271
221	Psat5g284680	Triosephosphate isomerase	XP_013465404.1 triosephosphate isomerase, cytosolic [Medicago truncatula] AFK34912.1 unknown [Medicago truncatula] KEH39439.1 cytosolic triosephosphate isomerase [Medicago truncatula]	2	falling	1.51977
222	Psat3g000760	Establishment of localization	KEH24649.1 hypothetical protein MTR_7g117470 [Medicago truncatula]	no group	falling	1.501
223	Psat0s3891g0120	Protein of unknown function + DUF538	XP_013448503.1 uncharacterized protein LOC25498170 [Medicago truncatula] AFK39652.1 unknown [Medicago truncatula] KEH22530.1 DUF538 family protein [Medicago truncatula]	3	rising	1.50045
224	Psat4g147120	Annexin	XP_013445083.1 annexin-like protein RJ4 [Medicago truncatula] CAA75308.1 annexin [Medicago truncatula] CAD29698.1 annexin [Medicago truncatula] KEH19109.1 annexin D8 [Medicago truncatula]	4	falling	1.46302
225	Psat0s2403g0080	Transition metal ion binding	P25226.1 RecName: Full=Early nodulin-5; Short=N-5; Flags: Precursor AAB23536.1 ENOD5 [Pisum sativum]	1	falling	1.45858
226	Psat2g071480	Glyceraldehyde 3-phosphate dehydrogenase + C-terminal domain	P34922.1 RecName: Full=Glyceraldehyde-3-phosphate dehydrogenase, cytosolic AAA33667.1 glyceraldehyde-3-phosphate dehydrogenase [Pisum sativum] CAA51675.1 glyceraldehyde 3-phosphate dehydrogenase (phosphorylating) [Pisum sativum]	4	falling	1.43818
227	Psat6g204960	Chlorophyll A-B binding protein	P11432.1 RecName: Full=Early light-induced protein, chloroplastic; Short=ELIP; Flags: Precursor CAA29399.1 ELI protein [Pisum sativum]	3	rising	1.43735
228	Psat6g033120	POT family	XP_004498697.2 PREDICTED: protein NRT1/ PTR FAMILY 1.2-like [Cicer arietinum]	no group	falling	1.42641
229	Psat1g014080	Phosphoglycerate kinase	AAF85975.1 cytosolic phosphoglycerate kinase [Pisum sativum]	no group	falling	1.40914
230	Psat3g049760	Hsp70 protein	AQK94248.1 putative mediator of RNA polymerase II transcription subunit 37c [Zea mays]	no group	falling	1.39762
231	Psat0s1971g0360	Adenylylsulphate kinase	XP_013449502.1 adenylyl-sulfate kinase 3 [Medicago truncatula] XP_024625152.1 adenylyl-sulfate kinase 3 [Medicago truncatula] XP_024625153.1 adenylyl-sulfate kinase 3 [Medicago truncatula] XP_024625154.1 adenylyl-sulfate kinase 3 [Medicago truncatula] XP_024625155.1 adenylyl-sulfate kinase 3 [Medicago truncatula] KEH23530.1 sulfate adenylyltransferase subunit 1/adenylylsulfate kinase [Medicago tr…	no group	rising	1.39614
232	Psat7g057480	Homeobox associated leucine zipper	XP_013446755.1 homeobox-leucine zipper protein ATHB-6 [Medicago truncatula] KEH20782.1 homeobox associated leucine zipper protein [Medicago truncatula]	3	rising	1.38871
233	Psat6g193960	Proline rich extensin signature	XP_014041605.1 PREDICTED: putative uncharacterized protein YHR217C [Salmo salar]	no group	rising	1.38833
234	Psat3g189200	Chitinase class I	BAC81645.1 class1 chitinase, partial [Pisum sativum]	5	rising	1.37756
235	Psat5g100240	NAD dependent epimerase/dehydratase family	XP_003601662.1 UDP-glucuronate 4-epimerase 6 [Medicago truncatula] AES71913.1 UDP-D-glucuronate 4-epimerase [Medicago truncatula]	no group	rising	1.36453
236	Psat2g075440	Unknown gene	PNX92853.1 hypothetical protein L195_g015996 [Trifolium pratense]	4	falling	1.35813
237	Psat1g181120	Senescence regulator	GAU41956.1 hypothetical protein TSUD_380610 [Trifolium subterraneum]	no group	rising	1.35591
238	Psat3g202040	Heavy-metal-associated domain	XP_003621459.2 copper transport protein ATX1 [Medicago truncatula] ACJ84810.1 unknown [Medicago truncatula] AFK47931.1 unknown [Medicago truncatula] AES77677.2 copper chaperone [Medicago truncatula]	no group	rising	1.35144
239	Psat7g223000	Plant ascorbate peroxidase signature	P48534.2 RecName: Full=L-ascorbate peroxidase, cytosolic; Short=AP; AltName: Full=PsAPx01 CAA43992.1 L-ascorbate peroxidase [Pisum sativum] AAA33645.1 ascorbate peroxidase [Pisum sativum]	no group	falling	1.34736
240	Psat4g210400	Pyridoxal-phosphate dependent enzyme	GAU18843.1 hypothetical protein TSUD_228330 [Trifolium subterraneum]	4	falling	1.34692
241	Psat5g128840	Major intrinsic protein	AHG32322.1 PIP1-2 [Pisum sativum]	no group	rising	1.32953
242	Psat0s904g0160	RanBP1 domain	PNY00555.1 ran-binding protein 1 c-like [Trifolium pratense]	no group	rising	1.31941
243	Psat6g049120	Uricase	BAA78607.1 uricase (Nod-35) [Medicago sativa]	no group	rising	1.31753
244	Psat3g008560	Copper/zinc superoxide dismutase (SODC)	Q02610.2 RecName: Full=Superoxide dismutase [Cu-Zn] AAA33659.1 Cu/Zn-superoxide dismutase [Pisum sativum] BAC81657.1 superoxide dismutase [Pisum sativum] BAD90559.1 copper zinc superoxide dismutase [Pisum sativum] prf||1803526A Cu/Zn superoxide dismutase	3	rising	1.30482
245	Psat0s2378g0040	Polyketide cyclase / dehydrase and lipid transport	PNX77438.1 abscisic acid receptor PYL4 [Trifolium pratense]	no group	rising	1.2972
246	Psat2g027560	Unknown gene	CAB03619.1 VfNOD-GRP1 [Vicia faba]	no group	rising	1.28577
247	Psat7g247120	Ferritin-like domain	XP_007134660.1 hypothetical protein PHAVU_010G065600g [Phaseolus vulgaris] ESW06654.1 hypothetical protein PHAVU_010G065600g [Phaseolus vulgaris]	3	rising	1.27313
248	Psat1g168200	Peroxidase	GAU43773.1 hypothetical protein TSUD_377980 [Trifolium subterraneum]	2	falling	1.2641
249	Psat5g300880	Embryo-specific protein 3 + (ATS3)	PNX80282.1 embryo-specific 3 [Trifolium pratense]	no group	falling	1.25585
250	Psat3g095320	Glycerophosphoryl diester phosphodiesterase family	XP_003624448.2 glycerophosphodiester phosphodiesterase GDPD1, chloroplastic [Medicago truncatula] AES80666.2 glycerophosphoryl diester phosphodiesterase family protein [Medicago truncatula]	no group	rising	1.25407
251	Psat4g033840	SPX domain	PNX94635.1 SPX domain-containing protein 1-like [Trifolium pratense]	4	rising	1.24167
252	Psat6g090800	RNA recognition motif. (a.k.a. RRM + RBD + or RNP domain)	XP_013467740.1 serine/arginine-rich SC35-like splicing factor SCL33 [Medicago truncatula] KEH41777.1 RNA recognition motif [Medicago truncatula]	no group	falling	1.2386
253	Psat6g038680	Ubiquitin-conjugating enzyme	XP_018502036.1 PREDICTED: ubiquitin-conjugating enzyme E2 10-like isoform X1 [Pyrus x bretschneideri]	5	rising	1.19927
254	Psat7g140640	RNA recognition motif. (a.k.a. RRM + RBD + or RNP domain)	GAU45386.1 hypothetical protein TSUD_90060 [Trifolium subterraneum]	no group	falling	1.188
255	Psat6g209120	Thi4 family	XP_004496776.1 PREDICTED: thiamine thiazole synthase 2, chloroplastic-like [Cicer arietinum]	2	falling	1.18259
256	Psat1g179680	Phosphoadenosine phosphosulfate reductase family	PNX94722.1 5-adenylylsulfate reductase chloroplastic-like [Trifolium pratense]	no group	rising	1.13568
257	Psat0s240g0040	Unknown gene	CAA63660.1 early noduline 7 [Pisum sativum]	2	falling	1.12706
258	Psat6g000920	Protein tyrosine kinase	XP_024631216.1 serine/threonine-protein kinase STY8 isoform X1 [Medicago truncatula]	4	falling	1.07856
